# Supplementary material for: Investigation into EHR data coverage in the All of Us Research Program via linkage to health insurance claims
Source: PLoS One. 2026 Jan 23;21(1):e0336967. doi: 10.1371/journal.pone.0336967 (PMC12829818; doi:10.1371/journal.pone.0336967)
Supplement: S1 Table — Negative coefficients represent higher AoU contribution while positive coefficients represent stronger Swoop contribution. HTN = Hypertension, COPD = Chronic Obstructive Pulmonary Disease, VA = Veterans Association, FQHC = Federally Qualified Health Center. (CSV) [file pone.0336967.s005.csv]

	coef	std err	z	P>|z|	[0.025	0.975]
const	-34.0676	2.362	-14.426	0.000	-38.696	-29.439
race_Asian	-16.7495	1.978	-8.466	0.000	-20.627	-12.872
race_Black or African American	-22.3949	1.575	-14.216	0.000	-25.483	-19.307
race_More than one population	-2.2330	3.353	-0.666	0.505	-8.804	4.338
race_Other	-7.9598	3.909	-2.036	0.042	-15.620	-0.299
race_Unknown	-29.9063	3.101	-9.643	0.000	-35.985	-23.828
gender_Female	0.2062	1.035	0.199	0.842	-1.821	2.234
gender_Other	-1.2703	3.542	-0.359	0.720	-8.212	5.671
ethnicity_Hispanic or Latino	28.0708	2.876	9.760	0.000	22.434	33.708
ethnicity_Unknown	30.0002	4.640	6.466	0.000	20.907	39.094
decade_30	19.9609	1.316	15.162	0.000	17.381	22.541
decade_40	45.6535	1.506	30.322	0.000	42.703	48.604
decade_50	75.0147	1.617	46.379	0.000	71.845	78.185
decade_60	94.2078	1.630	57.797	0.000	91.013	97.402
decade_70	102.4633	1.887	54.296	0.000	98.765	106.162
decade_80	115.5277	2.645	43.680	0.000	110.344	120.712
decade_90	128.8269	9.487	13.579	0.000	110.232	147.422
hpo_type_FQHC	-27.1255	2.023	-13.410	0.000	-31.090	-23.161
hpo_type_VA	-91.8289	3.200	-28.694	0.000	-98.101	-85.556
income_less10k	87.0307	2.404	36.208	0.000	82.320	91.742
income_10k25k	61.3656	2.407	25.496	0.000	56.648	66.083
income_25k35k	35.6140	2.396	14.865	0.000	30.918	40.310
income_35k50k	21.1081	2.206	9.570	0.000	16.785	25.431
income_50k75k	14.4199	1.939	7.437	0.000	10.620	18.220
income_75k100k	9.3093	2.009	4.633	0.000	5.371	13.248
income_100k150k	3.9008	1.800	2.167	0.030	0.372	7.429
income_150k200k	2.3459	2.067	1.135	0.256	-1.705	6.397
income_Unknown	51.6065	2.007	25.707	0.000	47.672	55.541
education_CollegeGraduate	8.1741	1.270	6.435	0.000	5.685	10.664
education_CollegeOnetoThree	27.3343	1.498	18.243	0.000	24.398	30.271
education_TwelveOrGED	36.9683	1.763	20.969	0.000	33.513	40.424
education_Not Complete High School	58.7014	2.406	24.401	0.000	53.986	63.416
education_Unknown	41.2382	3.859	10.688	0.000	33.676	48.801
insurance_Covered_Unknown	16.8297	1.402	12.005	0.000	14.082	19.577
insurance_Medicaid	76.9115	5.254	14.640	0.000	66.615	87.208
insurance_Medicare	26.7241	3.542	7.546	0.000	19.783	33.665
insurance_NoCoverage	-57.0722	2.097	-27.222	0.000	-61.181	-52.963
insurance_Public	24.1762	5.598	4.319	0.000	13.204	35.148
insurance_Unknown	14.8396	1.920	7.728	0.000	11.076	18.603
Geography_Type_Suburban	6.4937	2.101	3.091	0.002	2.376	10.611
Geography_Type_Large rural	-30.7057	2.704	-11.354	0.000	-36.006	-25.405
Geography_Type_Small town/rural	-16.3272	3.402	-4.799	0.000	-22.995	-9.659
Deprivation_Index_q2	4.4633	1.310	3.407	0.001	1.896	7.031
Deprivation_Index_q3	12.0305	1.441	8.351	0.000	9.207	14.854
Deprivation_Index_q4	-8.4488	1.708	-4.947	0.000	-11.796	-5.102
Deprivation_Index_unknown	8.5522	1.915	4.466	0.000	4.799	12.306
Osteoporosis_True	-83.1142	2.664	-31.201	0.000	-88.335	-77.893
Inflammatory disease of liver_True	-37.5359	3.074	-12.209	0.000	-43.562	-31.510
Diabetes mellitus_True	-3.3862	1.647	-2.056	0.040	-6.615	-0.158
COPD_True	13.1711	2.936	4.487	0.000	7.418	18.925
HTN_True	-1.1356	1.141	-0.995	0.320	-3.373	1.101
Asthma_True	-13.8450	1.617	-8.562	0.000	-17.014	-10.676
Coronary arteriosclerosis_True	-11.6268	2.430	-4.785	0.000	-16.389	-6.865
Congestive heart failure_True	-47.0880	4.013	-11.733	0.000	-54.954	-39.222
Hyperlipidemia_True	-55.4269	1.238	-44.767	0.000	-57.854	-53.000
Schizophrenia_True	31.6344	6.322	5.004	0.000	19.244	44.025
HIV_True	-7.3684	5.187	-1.421	0.155	-17.535	2.798
Autism spectrum disorder_True	-35.4776	14.758	-2.404	0.016	-64.402	-6.553
Depressive disorder_True	-45.4529	1.263	-36.001	0.000	-47.927	-42.978
Malignant neoplastic disease_True	-73.9221	1.643	-44.979	0.000	-77.143	-70.701
Dementia_True	-45.7183	6.008	-7.609	0.000	-57.494	-33.942
Substance abuse_True	-3.2296	2.257	-1.431	0.153	-7.654	1.195
Arthritis_True	-111.8258	1.802	-62.044	0.000	-115.358	-108.293
Cardiac arrhythmia_True	-54.8934	1.766	-31.092	0.000	-58.354	-51.433
Chronic kidney disease_True	-16.5131	2.764	-5.974	0.000	-21.931	-11.095
Stroke_True	-16.8142	4.571	-3.678	0.000	-25.774	-7.854
