# Supplementary material for: Investigation into EHR data coverage in the All of Us Research Program via linkage to health insurance claims
Source: PLoS One. 2026 Jan 23;21(1):e0336967. doi: 10.1371/journal.pone.0336967 (PMC12829818; doi:10.1371/journal.pone.0336967)
Supplement: S2 Table — Negative coefficients represent higher AoU contribution while positive coefficients represent stronger Swoop contribution. HTN = Hypertension, COPD = Chronic Obstructive Pulmonary Disease, VA = Veterans Association, FQHC = Federally Qualified Health Center. (CSV) [file pone.0336967.s006.csv]

	coef	std err	z	P>|z|	[0.025	0.975]
const	-32.1010	1.955	-16.422	0.000	-35.932	-28.270
race_Asian	-9.4890	1.573	-6.032	0.000	-12.572	-6.406
race_Black or African American	-5.1255	1.236	-4.147	0.000	-7.548	-2.703
race_More than one population	5.3545	2.680	1.998	0.046	0.102	10.607
race_Other	-1.5025	2.959	-0.508	0.612	-7.302	4.297
race_Unknown	-8.8005	2.618	-3.361	0.001	-13.932	-3.669
gender_Female	-3.1513	0.815	-3.867	0.000	-4.748	-1.554
gender_Other	-2.0385	2.814	-0.724	0.469	-7.555	3.478
ethnicity_Hispanic or Latino	33.0224	2.438	13.543	0.000	28.244	37.801
ethnicity_Unknown	12.6513	3.785	3.342	0.001	5.233	20.070
decade_30	16.3680	1.156	14.155	0.000	14.102	18.634
decade_40	31.2066	1.289	24.201	0.000	28.679	33.734
decade_50	47.7600	1.365	34.999	0.000	45.085	50.435
decade_60	55.7960	1.373	40.639	0.000	53.105	58.487
decade_70	62.2672	1.548	40.228	0.000	59.233	65.301
decade_80	75.3792	2.095	35.981	0.000	71.273	79.485
decade_90	88.2570	6.585	13.403	0.000	75.351	101.163
hpo_type_FQHC	2.2609	1.682	1.344	0.179	-1.037	5.558
hpo_type_VA	-276.2729	4.593	-60.152	0.000	-285.275	-267.271
income_less10k	78.1606	1.947	40.151	0.000	74.345	81.976
income_10k25k	45.2873	1.904	23.787	0.000	41.556	49.019
income_25k35k	24.4824	1.899	12.891	0.000	20.760	28.205
income_35k50k	12.0004	1.724	6.961	0.000	8.622	15.379
income_50k75k	8.9067	1.540	5.782	0.000	5.887	11.926
income_75k100k	7.8741	1.547	5.089	0.000	4.841	10.907
income_100k150k	5.9483	1.409	4.222	0.000	3.187	8.709
income_150k200k	3.4404	1.621	2.122	0.034	0.263	6.618
income_Unknown	44.1122	1.568	28.136	0.000	41.039	47.185
education_CollegeGraduate	6.2878	0.984	6.392	0.000	4.360	8.216
education_CollegeOnetoThree	19.4464	1.155	16.832	0.000	17.182	21.711
education_TwelveOrGED	24.5104	1.387	17.666	0.000	21.791	27.230
education_Not Complete High School	45.5784	1.955	23.312	0.000	41.746	49.410
education_Unknown	31.6592	3.130	10.115	0.000	25.524	37.794
insurance_Covered_Unknown	24.2876	1.237	19.629	0.000	21.862	26.713
insurance_Medicaid	74.1167	4.297	17.249	0.000	65.695	82.538
insurance_Medicare	18.0021	2.950	6.103	0.000	12.221	23.784
insurance_NoCoverage	-42.5008	1.874	-22.678	0.000	-46.174	-38.828
insurance_Public	20.3848	4.632	4.401	0.000	11.306	29.464
insurance_Unknown	20.7904	1.613	12.887	0.000	17.629	23.952
Geography_Type_Suburban	12.6317	1.504	8.401	0.000	9.685	15.579
Geography_Type_Large rural	-21.0624	2.176	-9.681	0.000	-25.326	-16.798
Geography_Type_Small town/rural	-1.4069	2.422	-0.581	0.561	-6.154	3.340
Deprivation_Index_q2	-4.8237	1.043	-4.624	0.000	-6.868	-2.779
Deprivation_Index_q3	-4.5441	1.166	-3.896	0.000	-6.830	-2.258
Deprivation_Index_q4	-25.1833	1.387	-18.152	0.000	-27.902	-22.464
Deprivation_Index_unknown	-3.3922	1.541	-2.201	0.028	-6.413	-0.371
Osteoporosis_True	-43.2435	1.874	-23.074	0.000	-46.917	-39.570
Inflammatory disease of liver_True	-21.1610	2.352	-8.997	0.000	-25.771	-16.551
Diabetes mellitus_True	-1.7910	1.261	-1.421	0.155	-4.262	0.680
COPD_True	9.6032	2.168	4.430	0.000	5.354	13.852
HTN_True	-5.8829	0.921	-6.387	0.000	-7.688	-4.078
Asthma_True	-4.8598	1.227	-3.961	0.000	-7.265	-2.455
Coronary arteriosclerosis_True	0.8993	1.770	0.508	0.611	-2.570	4.369
Congestive heart failure_True	-11.6374	2.766	-4.207	0.000	-17.059	-6.216
Hyperlipidemia_True	-41.2535	0.997	-41.396	0.000	-43.207	-39.300
Schizophrenia_True	28.9327	5.438	5.320	0.000	18.274	39.591
HIV_True	-20.9039	4.037	-5.178	0.000	-28.816	-12.992
Autism spectrum disorder_True	-21.7482	11.214	-1.939	0.052	-43.728	0.232
Depressive disorder_True	-29.5347	0.984	-30.017	0.000	-31.463	-27.606
Malignant neoplastic disease_True	-47.8106	1.213	-39.411	0.000	-50.188	-45.433
Dementia_True	-30.8583	4.520	-6.827	0.000	-39.717	-21.999
Substance abuse_True	5.2928	1.781	2.973	0.003	1.803	8.783
Arthritis_True	-63.0644	1.318	-47.841	0.000	-65.648	-60.481
Cardiac arrhythmia_True	-28.9977	1.314	-22.065	0.000	-31.574	-26.422
Chronic kidney disease_True	-0.7863	1.998	-0.393	0.694	-4.703	3.131
Stroke_True	3.9218	3.168	1.238	0.216	-2.287	10.130
