# Supplementary material for: Investigation into EHR data coverage in the All of Us Research Program via linkage to health insurance claims
Source: PLoS One. 2026 Jan 23;21(1):e0336967. doi: 10.1371/journal.pone.0336967 (PMC12829818; doi:10.1371/journal.pone.0336967)
Supplement: S3 Table — Negative coefficients represent higher AoU contribution while positive coefficients represent stronger Swoop contribution. HTN = Hypertension, COPD = Chronic Obstructive Pulmonary Disease, VA = Veterans Association, FQHC = Federally Qualified Health Center. (CSV) [file pone.0336967.s007.csv]

	coef	std err	z	P>|z|	[0.025	0.975]
const	-29.1210	2.139	-13.612	0.000	-33.314	-24.928
race_Asian	-14.8206	1.820	-8.142	0.000	-18.388	-11.253
race_Black or African American	-8.5087	1.387	-6.135	0.000	-11.227	-5.790
race_More than one population	4.2182	2.984	1.414	0.158	-1.631	10.067
race_Other	-2.7474	3.209	-0.856	0.392	-9.037	3.542
race_Unknown	-9.5918	3.065	-3.130	0.002	-15.598	-3.585
gender_Female	10.7140	0.927	11.559	0.000	8.897	12.531
gender_Other	1.5656	3.074	0.509	0.611	-4.460	7.591
ethnicity_Hispanic or Latino	26.0070	2.841	9.153	0.000	20.438	31.576
ethnicity_Unknown	17.5878	4.267	4.122	0.000	9.224	25.951
decade_30	25.8644	1.410	18.339	0.000	23.100	28.629
decade_40	48.0102	1.549	30.999	0.000	44.975	51.046
decade_50	65.6154	1.611	40.731	0.000	62.458	68.773
decade_60	73.5387	1.605	45.832	0.000	70.394	76.684
decade_70	79.6039	1.781	44.688	0.000	76.113	83.095
decade_80	90.8278	2.343	38.759	0.000	86.235	95.421
decade_90	100.8260	7.472	13.494	0.000	86.181	115.471
hpo_type_FQHC	-43.4812	2.037	-21.341	0.000	-47.475	-39.488
hpo_type_VA	-221.9689	3.914	-56.715	0.000	-229.640	-214.298
income_less10k	95.1054	2.143	44.372	0.000	90.905	99.306
income_10k25k	68.0277	2.069	32.877	0.000	63.972	72.083
income_25k35k	37.2291	2.067	18.011	0.000	33.178	41.280
income_35k50k	20.0715	1.869	10.740	0.000	16.409	23.735
income_50k75k	13.6479	1.637	8.337	0.000	10.440	16.856
income_75k100k	12.3822	1.646	7.525	0.000	9.157	15.607
income_100k150k	7.4807	1.494	5.007	0.000	4.552	10.409
income_150k200k	2.0102	1.699	1.183	0.237	-1.319	5.340
income_Unknown	59.5929	1.738	34.294	0.000	56.187	62.999
education_CollegeGraduate	6.9730	1.049	6.644	0.000	4.916	9.030
education_CollegeOnetoThree	22.5709	1.247	18.106	0.000	20.128	25.014
education_TwelveOrGED	25.9926	1.537	16.910	0.000	22.980	29.005
education_Not Complete High School	43.1702	2.214	19.500	0.000	38.831	47.509
education_Unknown	28.4813	3.541	8.043	0.000	21.540	35.422
insurance_Covered_Unknown	21.7947	1.242	17.544	0.000	19.360	24.230
insurance_Medicaid	93.3725	5.056	18.468	0.000	83.463	103.282
insurance_Medicare	38.9641	3.105	12.549	0.000	32.878	45.050
insurance_NoCoverage	-70.9804	1.940	-36.592	0.000	-74.782	-67.179
insurance_Public	11.4159	4.858	2.350	0.019	1.895	20.937
insurance_Unknown	16.5737	1.660	9.985	0.000	13.321	19.827
Geography_Type_Suburban	1.6637	1.690	0.985	0.325	-1.648	4.976
Geography_Type_Large rural	-49.5952	2.557	-19.395	0.000	-54.607	-44.583
Geography_Type_Small town/rural	-26.7109	2.873	-9.299	0.000	-32.341	-21.081
Deprivation_Index_q2	-11.7013	1.163	-10.062	0.000	-13.981	-9.422
Deprivation_Index_q3	-3.2943	1.292	-2.550	0.011	-5.827	-0.762
Deprivation_Index_q4	-15.6282	1.516	-10.310	0.000	-18.599	-12.657
Deprivation_Index_unknown	-9.3351	1.762	-5.299	0.000	-12.788	-5.882
Osteoporosis_True	-21.8797	2.062	-10.612	0.000	-25.921	-17.839
Inflammatory disease of liver_True	-11.1381	2.620	-4.251	0.000	-16.274	-6.002
Diabetes mellitus_True	27.4631	1.410	19.476	0.000	24.699	30.227
COPD_True	30.4857	2.408	12.662	0.000	25.767	35.205
HTN_True	9.9554	1.039	9.585	0.000	7.920	11.991
Asthma_True	15.4884	1.371	11.301	0.000	12.802	18.175
Coronary arteriosclerosis_True	16.9643	2.000	8.480	0.000	13.044	20.885
Congestive heart failure_True	-1.9522	3.236	-0.603	0.546	-8.295	4.391
Hyperlipidemia_True	-30.9658	1.118	-27.706	0.000	-33.156	-28.775
Schizophrenia_True	47.2671	5.726	8.255	0.000	36.045	58.489
HIV_True	38.5295	4.537	8.493	0.000	29.638	47.421
Autism spectrum disorder_True	8.8708	13.838	0.641	0.522	-18.252	35.993
Depressive disorder_True	-1.5544	1.086	-1.431	0.152	-3.683	0.575
Malignant neoplastic disease_True	-32.1438	1.380	-23.301	0.000	-34.848	-29.440
Dementia_True	-7.1990	4.719	-1.526	0.127	-16.448	2.050
Substance abuse_True	2.3637	1.980	1.194	0.233	-1.517	6.245
Arthritis_True	-39.7093	1.446	-27.467	0.000	-42.543	-36.876
Cardiac arrhythmia_True	-27.2892	1.487	-18.357	0.000	-30.203	-24.376
Chronic kidney disease_True	32.7898	2.314	14.168	0.000	28.254	37.326
Stroke_True	8.4298	3.755	2.245	0.025	1.070	15.789
