# Supplementary material for: Investigation into EHR data coverage in the All of Us Research Program via linkage to health insurance claims
Source: PLoS One. 2026 Jan 23;21(1):e0336967. doi: 10.1371/journal.pone.0336967 (PMC12829818; doi:10.1371/journal.pone.0336967)
Supplement: S4 Table — Negative coefficients represent higher AoU contribution while positive coefficients represent stronger Swoop contribution. HTN = Hypertension, COPD = Chronic Obstructive Pulmonary Disease, VA = Veterans Association, FQHC = Federally Qualified Health Center. (CSV) [file pone.0336967.s008.csv]

	coef	std err	z	P>|z|	[0.025	0.975]
const	-27.2833	2.399	-11.373	0.000	-31.985	-22.581
race_Asian	4.2174	1.780	2.369	0.018	0.729	7.706
race_Black or African American	5.8109	1.507	3.855	0.000	2.856	8.765
race_More than one population	7.3981	3.038	2.435	0.015	1.443	13.353
race_Other	11.0611	3.442	3.214	0.001	4.316	17.807
race_Unknown	-7.5819	2.874	-2.638	0.008	-13.215	-1.949
gender_Female	-2.4124	1.011	-2.385	0.017	-4.395	-0.430
gender_Other	1.5824	3.729	0.424	0.671	-5.726	8.890
ethnicity_Hispanic or Latino	20.3231	2.679	7.586	0.000	15.072	25.574
ethnicity_Unknown	12.6163	4.562	2.765	0.006	3.675	21.558
decade_30	4.7772	1.330	3.591	0.000	2.170	7.384
decade_40	18.5803	1.527	12.171	0.000	15.588	21.573
decade_50	44.5920	1.683	26.500	0.000	41.294	47.890
decade_60	64.9870	1.755	37.034	0.000	61.548	68.426
decade_70	70.2117	2.033	34.533	0.000	66.227	74.197
decade_80	86.2406	2.693	32.028	0.000	80.963	91.518
decade_90	115.6310	8.074	14.322	0.000	99.807	131.455
hpo_type_FQHC	8.6379	2.144	4.029	0.000	4.435	12.840
hpo_type_VA	-179.4868	4.035	-44.479	0.000	-187.396	-171.578
income_less10k	41.6030	2.364	17.595	0.000	36.969	46.237
income_10k25k	23.2274	2.418	9.607	0.000	18.488	27.966
income_25k35k	10.8288	2.446	4.427	0.000	6.035	15.623
income_35k50k	8.2129	2.195	3.741	0.000	3.910	12.516
income_50k75k	3.8247	1.920	1.992	0.046	0.062	7.588
income_75k100k	1.7980	1.966	0.915	0.360	-2.055	5.651
income_100k150k	-0.5676	1.755	-0.323	0.746	-4.008	2.873
income_150k200k	0.2022	2.082	0.097	0.923	-3.879	4.283
income_Unknown	20.8865	1.933	10.804	0.000	17.097	24.676
education_CollegeGraduate	3.3453	1.217	2.750	0.006	0.961	5.730
education_CollegeOnetoThree	7.3753	1.459	5.056	0.000	4.516	10.234
education_TwelveOrGED	8.6746	1.738	4.990	0.000	5.267	12.082
education_Not Complete High School	26.9620	2.310	11.673	0.000	22.435	31.489
education_Unknown	20.1812	4.064	4.966	0.000	12.217	28.146
insurance_Covered_Unknown	4.4053	1.456	3.026	0.002	1.552	7.259
insurance_Medicaid	23.9933	5.354	4.482	0.000	13.500	34.486
insurance_Medicare	-4.2681	3.697	-1.154	0.248	-11.514	2.978
insurance_NoCoverage	-19.2702	2.053	-9.388	0.000	-23.293	-15.247
insurance_Public	-2.2190	5.596	-0.397	0.692	-13.186	8.748
insurance_Unknown	8.5382	1.945	4.390	0.000	4.726	12.350
Geography_Type_Suburban	16.0263	2.128	7.529	0.000	11.855	20.198
Geography_Type_Large rural	-125.8469	4.691	-26.825	0.000	-135.042	-116.652
Geography_Type_Small town/rural	-77.1444	4.966	-15.534	0.000	-86.878	-67.411
Deprivation_Index_q2	8.3477	1.227	6.806	0.000	5.944	10.752
Deprivation_Index_q3	13.4834	1.376	9.801	0.000	10.787	16.180
Deprivation_Index_q4	11.9773	1.716	6.979	0.000	8.613	15.341
Deprivation_Index_unknown	5.5031	1.919	2.868	0.004	1.742	9.264
Osteoporosis_True	-49.9510	2.740	-18.231	0.000	-55.321	-44.581
Inflammatory disease of liver_True	-39.3690	3.179	-12.384	0.000	-45.600	-33.138
Diabetes mellitus_True	-10.7395	1.668	-6.440	0.000	-14.008	-7.471
COPD_True	-18.3319	2.963	-6.187	0.000	-24.139	-12.524
HTN_True	-1.7941	1.082	-1.658	0.097	-3.915	0.327
Asthma_True	-31.1568	1.639	-19.008	0.000	-34.369	-27.944
Coronary arteriosclerosis_True	-16.6330	2.397	-6.940	0.000	-21.330	-11.936
Congestive heart failure_True	-44.8738	3.977	-11.282	0.000	-52.669	-37.078
Hyperlipidemia_True	-20.7088	1.203	-17.211	0.000	-23.067	-18.351
Schizophrenia_True	-0.3941	6.059	-0.065	0.948	-12.270	11.482
HIV_True	34.4044	5.260	6.541	0.000	24.095	44.714
Autism spectrum disorder_True	-30.5709	13.929	-2.195	0.028	-57.872	-3.270
Depressive disorder_True	-38.2920	1.226	-31.231	0.000	-40.695	-35.889
Malignant neoplastic disease_True	-65.2503	1.640	-39.782	0.000	-68.465	-62.036
Dementia_True	-56.8313	6.094	-9.326	0.000	-68.774	-44.888
Substance abuse_True	-28.7325	2.292	-12.535	0.000	-33.225	-24.240
Arthritis_True	-74.7270	1.788	-41.805	0.000	-78.230	-71.224
Cardiac arrhythmia_True	-64.5607	1.725	-37.433	0.000	-67.941	-61.180
Chronic kidney disease_True	-38.4257	2.784	-13.804	0.000	-43.881	-32.970
Stroke_True	-31.4518	4.489	-7.006	0.000	-40.251	-22.653
